# Supplementary material for: pyPheWAS Explorer: a visualization tool for exploratory analysis of phenome-disease associations
Source: JAMIA Open. 2023 Apr 3;6(1):ooad018. doi: 10.1093/jamiaopen/ooad018 (PMC10070037; doi:10.1093/jamiaopen/ooad018)
Supplement: ooad018_Supplementary_Data [file ooad018_supplementary_data.zip]

Archive with 2 entries (2 files):
- pyPhewasExplorer_Tutorial_v3-2.avi
- pyPheWAS-Explorer_v5_SupplementaryMaterial.docx
